# Supplementary material for: UL11 Protein Is a Key Participant of the Duck Plague Virus in Its Life Cycle
Source: Front Microbiol. 2022 Jan 4;12:792361. doi: 10.3389/fmicb.2021.792361 (PMC8764364; doi:10.3389/fmicb.2021.792361)
Supplement: Supplementary file 2 [file Data_Sheet_2.xlsx]

## Sheet: Sheet1
	Figure 1B				Figure 1C.The effect of the shRNAneo on the replication of DPV.	Figure 1C Growth curve			Figure 1D One step growth curve						Figure 1D. Growth curve of the UL11 downregulated mutant. The DPV infection at 0.01 MOI.
Figure 1B. Quantification of the UL11 downregulation ratio.	Type	1 UL11	2 UL11	3 UL11		DPV	shRNAneo		shRNA126			shRNAneo
	37	24060.9	17695.4	25792		2.41	2.5		1.5714	1.5714	1.6667	2.5	2.41	2.5
	126	19217.5	14147.3	22679.1		2.41	2.41		3.6667	3.6667	3.5714	5	5	5.2
	218	18751.5	16101	22428.3		2.5	2.5		5.4994	5.6667	5.5714	6.4097	6.3565	6.4097
	NEO	20538.8	17030.9	20447.6					5.41	5.2895	5.3333	6.1776	6.2895	6.2
	UL11	21321.8	17836.3	24730.3
		1 actin	2 actin	3 actin			Figure 2A									Figure 2. A. DEF cells were transfected with shRNA126 and shRNAneo, then inoculated with 1 MOI DPV to undergo the adsorption experiment. The cell samples were collected for virus copy number detection. B. The shRNA126 and shRNAneo plasmids were transfected into the DEFs, then inoculated with 1 MOI DPV to detect invasion experiment. After incubation for 3 h, the cell samples were collected for vir…
	37	15894.9	13736.7	14978.3			Well	Fluor	Target	Content	Sample	Cq	SQ
	126	15070.4	12369.3	15909.9			A01	SYBR	吸附	Unkn	neo	20.6509		6.12519	1.33411e+06
	218	13326.7	11611	12884.2			A02	SYBR	吸附	Unkn	neo	20.5875		6.14487	1.39596e+06
	NEO	12643.9	14312.7	12414			A03	SYBR	吸附	Unkn	neo	20.5634		6.15236	1.42024e+06
	UL11	12753.1	9885.45	13511.2			A05	SYBR	吸附	Unkn	126	20.4019		6.2025	1.59404e+06
		Ratio					A06	SYBR	吸附	Unkn	126	20.6864		6.11415	1.30063e+06
	37	1.51376	1.28819	1.72196			A07	SYBR	吸附	Unkn	126	20.7434		6.09647	1.24873e+06
	126	1.27518	1.14375	1.42547			Figure 2B
	218	1.40706	1.38671	1.74076			B01	SYBR	入侵	Unkn	neo	18.3551		6.83818	6.88932e+06
	NEO	1.6244	1.18991	1.64714			B03	SYBR	入侵	Unkn	neo	18.43		6.81491	6.52999e+06
	UL11	1.67189	1.8043	1.83035			B04	SYBR	入侵	Unkn	neo	18.4811		6.79903	6.29543e+06
Figure 2 E. Green fluorescent plaques produced by the shRNA126 and shRNAneo. Statistical analysis of randomly selected viral green fluorescent plaques at the right. Plates were scanned, and plaque diameters were measured in Image J. F. Crystal violet assay to test the cell to cell spread. Representative plaques are shown. 25 plaques per sample were measured to quantify the results at the right. P…		Figure 2E		Figure 2F			B06	SYBR	入侵	Unkn	126	18.2635		6.86662	7.35564e+06
		shRNAneo	shRNA126	shRNAneo	shRNA126		B07	SYBR	入侵	Unkn	126	18.3529		6.83884	6.89985e+06
		106491	53478	5.77	2.69		B08	SYBR	入侵	Unkn	126	18.3577		6.83735	6.87621e+06
		37789	59091	6.16	2.69		Figure 2C								Figure 2C. The shRNA interference plasmid was transfected into the DEFs, and then the cells were incubated with 1 MOI DPV to detect DPV replication. Cells were cultured at 37 C for 6, 7, 8, 9, and 10 h, the cells samples were collected for virus copy number detection. D. The shRNA interference plasmids were transfected into the DEFs, then the cells were incubated with 1 MOI DPV to detect DPV egre…
		116568	47505	6.54	2.31		shRNA126			shRNAneo				Time
		91019	42192	5.77	1.54		3026244	2945648	2875308	4729220	4564390	4361224		6 h
		66633	42933	6.54	2.31		2876239	2849007	2791340	17169850	17049870	15903700		7 h
		68279	34782	4.62	1.54		2724305	2530698	2585538	17840070	17213860	16026610		8 h
		94626	44771	5.77	1.54		4066864	4136844	4167815	16817390	17042780	17425480		9 h
		44578	40043	7.31	1.54		2721105	2714289	2649933	14134820	14448060	14290580		10 h
		52362	28705	6.54	2.69		Figure 2D
		137969	38173	5.77	3.85		shRNAneo			shRNA126				Time
		73691	39420	5.77	2.69		6	5.5	5.7691	5.3333	5.5	5.5		15 min
		64838	47096	6.16	0.77		5	5.5711	5.6449	4.8993	4.8993	5		30 min
		65114	42243	7.31	1.54		5.41	5.59	5.4286	4.8066	5.0991	4.8816		45 min
		145736	44127	7.31	1.15		6	5.8	6.2899	5.8	5.5145	5.6284		60 min
		68838	47377	6.54	1.15
		75166	30964	7.7	1.51		Figure 4B										Figure 4B. Protein expression levels of UL11, UL16, UL21, gE, ICP22, ICP27, US3, and gB when interfering with the UL11 gene. Transfected the shRNA126 into the DEF cells and then infected the cells with 1MOI DPV. After 24 h, the DEF cells were harvested and did the Western blot to undergo grayscale value.
		74593		8.85	1.54		Gene	shRNA	Group 1			Group 2			Group 3
				6.51	1.15				Gray value	Ratio		Gray value	Ratio		Gray value	Ratio
				5.77	1.54		gB	shRNA126	44495.7	0.659514		48383.9	0.717144		39812.8	0.590104
				5.77	1.54			shRNAneo	36088.5	0.517196		46550.2	0.667126		35793.7	0.512971
				6.54	1.54		ICP22	shRNA126	79142.2	1.17304		60267	0.893276		64161.3	0.950996
				8.85	1.15			shRNAneo	61580.3	0.882527		52392.5	0.750854		53877	0.772129
				3.85	1.54		ICP27	shRNA126	16604.8	0.984463		53623.8	0.79481		30823.1	0.913716
				7.31	1.54			shRNAneo	11675.7	0.669312		36794.9	0.527319		19087.5	0.547099
				3.85	1.54		US3	shRNA126	10656.4	0.947696		64491.6	0.955893		45280.9	0.671152
								shRNAneo	8977.83	0.771985		54734.1	0.784412		40082.1	0.57443
							UL21	shRNA126	44097.5	0.980418		54823.3	0.812589		52078.9	0.771911
								shRNAneo	10791.7	0.231988		31481.1	0.451166		31481.1	0.451166
	Figure 6A MβCD cell viability(%)						gE	shRNA126	73529.8	0.72657		54145.6	0.802544		46618.2	0.921297
	1 mM	3 mM	5 mM	7 mM	10 mM			shRNAneo	63332	0.605088		50961.6	0.730348		24533.2	0.468791
	0.931873	0.922141	0.941606	0.841849	0.243309		actin	shRNA126	67467.4	1		67467.4	1		67467.4	1
	0.864929	0.893365	0.952607	0.78436	0.255924			shRNAneo	69777.2	1		69777.2	1		69777.2	1
	0.913043	1.01932	0.939614	0.886473	0.410628		UL11	shRNA126	32369	0.959543		65587.9	0.972142		78058.8	1.15698
	Figure 6A. Cell viability of adding MbCD. 1, 3, 5, 7, and 10 mM of MbCD was set, then the cell activity was detected. Moreover, 3 replicates were averaged.							shRNAneo	19951.5	0.571863		46367.2	0.664504		42091.6	0.603229
							UL16	shRNA126	3386.88	0.0502002		39559.9	0.586356		23848.6	0.706965
								shRNAneo	2844.08	0.0407595		28692.8	0.411206		13788.7	0.39522
															Figure 6D		Figure 6D. Plates were scanned, and plaque diameters were measured in Adobe Photoshop. Data show plaque sizes on 25 plaques.
	Figure 6B														DPV+0mM MβCD	DPV+7mM MβCD
		Supersnatant						Cytoplasm							20.55	14.51
	Time	0 mM+DPV			7 mM+DPV			0 mM+DPV			7 mM+DPV				17.53	14.51
	15 min	2.4098	2.4098	2.386	1.5	1.5	1.5	3.6667	3.6667	3.5901	3.5901	3.5901	3.5		17.53	10.88
	30 min	3	3.2	3.2895	2.2	2.2895	2.1176	4	4.2	4	3.4098	3.5	3.5901		23.58	15.72
	Figure 6B. MβCD was then diluted to a final concentration of 7 mM, a concentration that does not affect cells, and 1MOI DPV viruses were allowed to infect DEF cells. After incubation for 18 h at 37 C, the cell growth medium was replaced by a cell maintaining medium. The supernatant and cytoplasm were collected as samples, respectively, and the supernatant was put into 37 C for further culture. Th…														19.34	12.69
															15.72	15.72
															19.95	12.09
															20.55	15.72
															20.55	10.88
															20.55	14.51
															21.16	9.67
															17.53	12.69
															26.6	10.88
															15.72	12.09
															17.53	10.88
															20.09	12.09
															22.76	18.75
															18.73	10.71
															13.39	9.73
															14.73	9.37
															14.73	10.71
															18.75	16.07
															22.76	9.37
															16.07	9.37
															14.73	12.05
